# Supplementary material for: Metabolic Remodeling of the Tricarboxylic Acid Cycle and Glycolysis Reveals Cold-Induced Respiratory Adaptations in Streltzoviella insularis (Staudinger) (Lepidoptera: Cossidae) Larvae
Source: Insects. 2025 Aug 19;16(8):864. doi: 10.3390/insects16080864 (PMC12386693; doi:10.3390/insects16080864)
Supplement: Supplementary file 1 [file insects-16-00864-s001.zip]

Archive with 1 entries (1 files):
- insects-3786333-supplementary.pdf
